# Supplementary material for: Physico-Chemical Property, Sensory Profile and Consumer Acceptability of Water Buffalo (Bubalus bubalis L.) Chocolate Milk Using Alkalized and Natural Cocoa Powder
Source: Foods. 2023 Apr 26;12(9):1797. doi: 10.3390/foods12091797 (PMC10178308; doi:10.3390/foods12091797)
Supplement: Supplementary file 1 [file foods-12-01797-s001.zip]

Archive with 1 entries (1 files):
- foods-2316369-supplementary.pdf
